# Supplementary material for: Altered Root Growth, Auxin Metabolism and Distribution in Arabidopsis thaliana Exposed to Salt and Osmotic Stress
Source: Int J Mol Sci. 2021 Jul 27;22(15):7993. doi: 10.3390/ijms22157993 (PMC8348202; doi:10.3390/ijms22157993)
Supplement: Supplementary file 1 [file ijms-22-07993-s001.zip]

Archive with 8 entries (6 files):
- Supplemental files/
- Supplemental files/Supplemental Figures.pdf
- Supplemental files/Supplemental Tables.xlsx
- Supplemental files/Supplemental Videos/
- Supplemental files/Supplemental Videos/Supplemental videos-legend.pdf
- Supplemental files/Supplemental Videos/Video S1.avi
- Supplemental files/Supplemental Videos/Video S2.avi
- Supplemental files/Supplemental Videos/Video S3.avi
