# Supplementary material for: Altered Root Growth, Auxin Metabolism and Distribution in Arabidopsis thaliana Exposed to Salt and Osmotic Stress
Source: Int J Mol Sci. 2021 Jul 27;22(15):7993. doi: 10.3390/ijms22157993 (PMC8348202; doi:10.3390/ijms22157993)
Supplement: Supplementary file 1 [file ijms-22-07993-s001.zip › Supplemental files/Supplemental Tables.xlsx]

## Sheet: Table S1
Table S1. Micro-array data in salt stress (150 mM NaCl) and osmotic stress (300 mM mannitol) in time range 0.5-24 hours as published according Killian et al. [42] for genes involved in auxin metabolism. The data has been derived from the eFP browser website [43], and the normalisation has been used as published on this website. IAA metabolism is illustrated in Figure 1. Relative values represent …
			Salinity stress (150 mM NaCl)						Osmotic stress (300 mM manitol)						Probe | protein name
Synonyms	gene ID	Gene name	0.5 h	1.0 h	3.0 h	6.0 h	12.0 h	24.0 h	0.5 h	1.0 h	3.0 h	6.0 h	12.0 h	24.0 h
Antranilat biosynthesis
AMT1_ASA1_JDL1_TRP5_WEI2	1. At5g05730	ASA1	0.2	1.1	0.7	1.7	1.1	1.1	0	0.6	-0.2	1.4	0.9	0.8	250738_at | anthranilate synthase alpha subunit 1 |
ASA2_ATHANSYNAB	2. At2g29690	ASA2	-0.3	-0.2	-0.8	-1.3	-1.7	-0.9	0	-0.3	-0.4	-0.8	-1.5	-0.6	266671_at | anthranilate synthase 2 |
ASB1_TRP4_WEI7	3. At1g25220	ASB1	0.2	1.2	1.9	2.6	0.9	0.7	0.1	0.3	-0.5	0.2	0	0.2	247864_s_at | anthranilate synthase beta subunit 1 |
Triptophane biosynthesis
TRP1_pat1	4. At5g17990	TRP1	0.3	0.6	0.3	1.7	1.1	0.8	0.2	0.2	-0.6	1	0.4	0.2	250014_at | tryptophan biosynthesis 1 |
PAI1_TRP6 | PAI2 | PAI3 |	5. At1g07780|At1g29410|At5g05590	PAI1-3	0	0	0	-0.2	-0.2	-0.5	-0.1	0	0.3	-0.2	-0.3	-0.3	259770_s_at | phosphoribosylanthranilate isomerase 1, 2, 3 |
TSA1_TRP3	6. At3g54640	TSA1	0	0	-0.7	0.1	0	0.2	-0.1	-0.2	-0.8	0.1	-0.2	0	251847_at | tryptophan synthase alpha chain |
TSB1_ATTSB1_TRP2_TRPB | TSB2 |	7. At5g54810|At4g27070	TSB1-2	0.2	0.7	0.9	1.8	0.9	1.3	0.1	0.4	0	0.6	0.5	0.6	253898_s_at | tryptophan synthase beta-subunit 1 |
TSBtip2	8. At5g38530	TSBtype2	0	0.3	0.2	0	-0.4	0	0	0.5	0.1	0	-0.3	-0.2	249515_at | tryptophan synthase beta type 2 |
IPyA biosinthetic pathway of IAA
TAA1_CKRC1_SAV3_TIR2_WEI8	9. At1g70560	TAA1	0	0.1	-0.2	-0.9	-0.8	-1.3	0.2	0.6	-0.3	-0.6	-0.5	-1.1	260364_at | tryptophan aminotransferase of Arabidopsis 1 |
TAR1	10. At1g23320	TAR1	-0.5	-2.1	-1.3	1.8	2.3	2.4	2.8	0.1	0.2	-0.3	-1.3	0.2	263041_at | tryptophan aminotransferase related 1 |
TAR2	11. At4g24670	TAR2	-0.5	-1	-2	-4.6	-2.8	-2.4	-0.2	-0.8	-1.1	-2.1	-2.1	-1.8	254125_at | tryptophan aminotransferase related 2 |
VAS1_ISS1	12. At1g80360	VAS1	0	0	-0.5	-0.7	0	-0.1	-0.1	0	-0.3	0	0.2	0.2	260328_at | pyridoxal phosphate (PLP)-dependent transferases superfamily protein |
YUC_YUC1	13. At4g32540	YUC1	0	0.1	-0.4	0	0.1	-0.2	0.5	0.8	0.3	0.5	0.6	0.5	253439_at | YUC1 flavin-binding monooxygenase family protein |
YUC3	14. At1g04610	YUC3	0.6	0.3	-0.1	-1.3	-0.2	-0.2	1.1	0.8	0.9	-0.4	-0.1	-0.5	264598_at | YUC3 flavin-binding monooxygenase family protein |
YUC4	15. At5g11320	YUC4	0	2.1	1.4	1.3	0.9	-1.1	1.2	2.7	1.2	1.3	-0.2	0.6	250389_at | YUC4 flavin-binding monooxygenase family protein |
YUC5_SUPER1	16. At5g43890	YUC5	1.4	1.2	3.7	3.3	1	1.8	1.7	1	1.9	-0.4	-0.6	0	249094_at | YUC5 flavin-binding monooxygenase family protein |
YUC6	17. At5g25620	YUC6	-0.7	-0.4	-1.7	-1.6	-0.7	-1.1	-0.2	-1.8	-0.8	-0.1	0	-0.6	246900_at | YUC6 flavin-binding monooxygenase family protein |
YUC7	18. At2g33230	YUC7	-2.1	-0.1	-1.1	-1.1	-1.4	-0.8	-1.2	-1.3	-0.6	0.9	-1.3	0.9	245163_at | YUC7 flavin-binding monooxygenase family protein |
YUC8_CKRC2	19. At4g28720	YUC8	1	0.1	-0.2	0.3	1	0.7	1.2	1.1	0.9	1	0.3	0.7	253794_at | YUC8 flavin-binding monooxygenase family protein |
YUC9	20. At1g04180	YUC9	0.7	0.6	0.6	-0.2	1	0.2	2.1	1.4	0.2	-1.5	-1.2	-1.7	264323_at | YUC9 flavin-binding monooxygenase family protein |
YUC10	21. At1g48910	YUC10	-0.3	-0.4	-0.9	0.2	0	0.1	0.8	0.1	0	-0.3	0.8	0.4	246624_at | YUC10 flavin-containing monooxygenase family protein |
YUC11	22. At1g21430	YUC11	-0.8	-0.8	-1.1	0.9	1	-0.1	-0.2	-0.1	0.4	0.7	2	0.9	260901_at | YUC11 flavin-binding monooxygenase family protein |
IAOx biosynthetic pathway of IAA
CYP79B2	23. At4g39950	CYP79B2	0	-0.2	-0.2	1	0.5	0.7	0	-0.7	-1.1	0.5	0.3	0.8	252827_at | cytochrome P450, family 79, subfamily B, polypeptide 2 |
CYP79B3	24. At2g22330	CYP79B3	0	-0.4	-0.3	-0.4	-0.3	-0.3	-0.2	-1	-0.5	-0.7	-0.4	0	264052_at | cytochrome P450, family 79, subfamily B, polypeptide 3 |
CYP83B1_SUR2_ATR4_RED1_RNT1	25. At4g31500	CYP83B1	-0.2	-0.7	-2	-0.6	0	-0.1	-0.3	-1.2	-1.5	-0.6	-0.3	0.2	253534_at | cytochrome P450, family 83, subfamily B, polypeptide 1 |
SUR1_ALF1_HLS3_RTY_RTY1	26. At2g20610	SUR1	-0.2	-0.2	-0.7	-0.5	-0.6	-0.4	-0.1	-0.5	-0.4	-0.3	-0.3	0	263714_at | tyrosine transaminase family protein |
SOT16_ATSOT16_ATST5A_CORI-7	27. At1g74100	SOT16	0	0	-0.4	-0.3	-0.2	0	-0.1	-0.3	-0.3	0	-0.3	0.5	260387_at | sulfotransferase 16 |
BGLU34_TGG4 | BGLU35	28. At1g47600|At1g51470	BGLU35-35	-0.5	-1	-0.3	-2.1	-0.4	-0.2	-0.5	-0.5	0.7	-1.4	-0.9	-0.7	262427_s_at | beta glucosidase 34, 35 |
CYP71A12	29. At2g30750	CYP71A12	0	2.2	0.4	2.3	1.4	1.4	-0.3	2.6	-1.9	0.6	-0.8	-0.7	267565_at | cytochrome P450, family 71, subfamily A, polypeptide 12 |
CYP71B15_PAD3	30. At3g26830	CYP71B15	0.1	0.8	0.6	3.2	3.3	3.7	-0.1	0.8	-1	0.7	0.6	0.6	258277_at | cytochrome P450 superfamily protein |
NIT2	31. At3g44300	NIT2	-0.1	0.2	0.5	0.9	1	1.2	-0.2	0.2	0.4	1.2	1.1	1.3	252678_s_at | nitrilase 2 |
NIT3	32. At3g44320	NIT3	0.1	0	0.1	0.7	0	0	0.2	-0.3	-0.6	-0.2	-0.4	-0.4	252677_at | nitrilase 3 |
IAM biosynthetic pathway of IAA
AMI1_TOC64-I	33. At1g08980	AMI1	0.2	0.4	0.1	0.8	0.4	0.5	0	0.3	0	0.2	0.4	0.4	264653_at | amidase 1 |
TRA biosynthetic pathway of IAA
AAS_TDC	34. At2g20340	AAS	0	0.1	0.1	0.8	0.7	0.8	0	-0.1	0.8	1.3	1.1	1.2	265305_at | pyridoxal phosphate (PLP)-dependent transferases superfamily protein |
ALDH2B7	35. At1g23800	ALDH2B7	0.1	-0.2	0.4	0.1	1.7	2.3	-0.1	0.1	2	1.3	1.6	2.2	265188_at | aldehyde dehydrogenase 2B7 |
ALDH3H1_ALDH4	36. At1g44170	ALDH3H1	-0.2	0	-0.4	-0.8	0.1	0.3	-0.1	0	-0.2	0.1	0.1	0.3	245742_at | aldehyde dehydrogenase 3H1 |
ALDH2B4_ALDH2A_ALDH2	37. At3g48000	ALDH2B4	-0.2	0.2	-0.1	-0.3	0.2	0.5	-0.2	0.1	0	0.4	0.7	0.9	252372_at | aldehyde dehydrogenase 2B4 |
ALDH3I1_ALDH3	38. At4g34240	ALDH3I1	0.1	0	0	-0.1	-0.1	0	0.1	0	0.4	0	0	-0.1	253237_at | aldehyde dehydrogenase 3I1 |
ALDH7B4	39. At1g54100	ALDH7B4	-0.1	0.4	0.5	0.3	1.2	1.2	-0.1	0.6	0.7	1.2	1.6	1.5	263157_at | aldehyde dehydrogenase 7B4 |
ALDH3F1	40. At4g36250	ALDH3F1	0	0.2	-0.3	-0.1	-0.4	-1.1	0.1	0.3	0	0.4	-0.1	-0.2	253083_at | aldehyde dehydrogenase 3F1 |
AO1_AAO1_AOalpha_ATAO	41. At5g20960	AO1	-0.1	-0.1	-0.3	-0.8	0	0	-0.3	-0.1	0	0	0.4	0.4	246133_at | aldehyde oxidase 1 |
AAO2_AO3_AOgamma_atAO-2	42. At3g43600	AAO2	-0.1	-0.5	-1.2	-1.7	-0.9	-0.6	0	-0.4	-0.6	-0.5	-0.7	-0.1	246330_at | aldehyde oxidase 2 |
AO4_AAO4_ATAO-4_ATAO2	43. At1g04580	AO4	-0.6	0.4	0.3	0	0.8	0.4	0	0.2	0.6	1.6	1.3	0.7	264614_s_at | aldehyde oxidase 4 |
Amid-conjugates synthesis
GH3.1	44. At2g14960	GH3.1	-0.1	-0.5	4.1	5.3	3.4	1.9	0.2	-1	-1.2	-0.5	0.1	-1.2	266611_at | auxin-responsive GH3 family protein GH3.1 |
GH3.2_AUR3_BRU6_YDK1| GH3.4	45. At4g37390|At1g59500	GH3.2/GH3.4	1	2.1	1.8	2.4	1.5	1.7	0.2	1.4	0.9	0.5	0.4	0.4	262099_s_at | auxin-responsive GH3 family protein GH3.2, GH3.4 |
GH3.3	46. At2g23170	GH3.3	1.1	3.4	2.4	3.4	2.6	2.5	0.5	1.8	0.5	1.4	0.7	0.2	245076_at | auxin-responsive GH3 family protein GH3.3 |
GH3.5_WES1	47. At4g27260	GH3.5	0.1	0.8	1.3	2.1	1.1	0.2	-0.2	0.3	0.2	0.7	1.4	1	253908_at | auxin-responsive GH3 family protein GH3.5 |
GH3.6_DFL1	48. At5g54510	GH3.6	0.2	0.7	1.7	2	1.1	1.1	0	0.1	0.2	0	-0.3	-0.9	248163_at | auxin-responsive GH3 family protein GH3.6 |
GH3.7	49. At1g23160	GH3.7	2	1.2	-0.8	-0.3	-0.3	1.6	2	1.4	-0.4	-0.8	-0.5	1.1	264892_at | auxin-responsive GH3 family protein GH3.7 |
GH3.8	50. At5g51470	GH3.8	-0.1	0	-0.2	0.2	1.7	2.8	-0.4	-0.2	0.8	-3.6	-1.1	0	248431_at | auxin-responsive GH3 family protein GH3.8 |
GH3.9	51. At2g47750	GH3.9	-0.1	-0.1	-0.3	0.9	0.8	0.6	0.2	0.1	0	1.4	0.7	0.1	266465_at | auxin-responsive GH3 family protein GH3.10 |
GH3.10_DFL2	52. At4g03400	GH3.10	-0.8	0	-0.2	0	-0.1	-0.5	-1.2	-0.1	-0.2	0	0	0.3	255403_at | auxin-responsive GH3 family protein GH3.10 |
GH3.11_JAR1_FIN219	53. At2g46370	GH3.11	0.2	0.6	0.1	0	-0.2	-0.4	0.2	0.8	-0.3	-0.4	-0.3	-0.3	263786_at | auxin-responsive GH3 family protein GH3.11 |
GH3.12	54. At5g13320	GH3.12	-0.9	3.6	2.5	7.1	5.6	4.2	2	4.8	0.7	3.9	3.9	1.6	250286_at | auxin-responsive GH3 family protein GH3.12 |
GH3.13	55. At5g13350	GH3.13	-0.3	-0.3	1.3	0.4	0.8	0.4	-0.6	-0.7	0.7	0	0.7	0.5	250288_at | auxin-responsive GH3 family protein GH3.13 |
GH3.14_GH3.15	56. At5g13360|At5g13370	GH3.14/GH3.15	0.4	0.4	1	1.5	1.7	1.5	0	0.5	1.3	1.8	2.1	1.9	250293_s_at | auxin-responsive GH3 family protein GH3.14, GH3.15 |
GH3.16	57. At5g13380	GH3.16	0	0	-0.2	0.1	0.1	-0.2	0.9	0.2	-0.1	0.1	0.8	0.6	250294_at | auxin-responsive GH3 family protein GH3.16 |
GH3.17_VAS2	58. At1g28130	GH3.17	-0.2	0	-0.3	-0.4	-0.3	-0.5	-0.5	0.1	0	0.5	0	0	259596_at | auxin-responsive GH3 family protein GH3.17 |
GH3.18	59. At1g48660	GH3.18	-0.5	1.4	-0.7	-0.2	-0.4	2.6	0.8	1	-2.3	-1.7	-2.2	2.2	256139_at | auxin-responsive GH3 family protein GH3.18 |
GH3.19	60. At1g48670	GH3.19	-0.5	-0.5	-0.6	-0.8	-0.8	0.4	-0.1	-1	-0.8	-0.4	-1.4	0.3	256138_at | auxin-responsive GH3 family protein GH3.19 |
GH3.20	61. At1g48690	GH3.20	-0.6	-2.1	-3.3	-4.6	0.1	-0.5	-0.9	-2.3	-0.7	-0.6	-0.2	0.2	256137_at | auxin-responsive GH3 family protein GH3.20 |
Amid-conjugates hydrolisis
ILR1	62. At3g02875	ILR1	0	0.6	1.3	1.2	0.5	0.7	0	0.1	0	0.5	0.7	0.9	258610_at | ILR1 peptidase M20/M25/M40 family protein |
ILL1 | ILL2	63. At5g56650|At5g56660	ILL1/ILL2	-0.5	-0.1	-0.6	-0.8	-0.4	-0.3	-0.1	-0.4	-0.7	-0.4	-0.8	-0.3	247984_s_at | ILL1/ ILL2 IAA-leucine resistant (ILR)-like 1, 2 |
ILL3	64. At5g54140	ILL3	0	-0.4	0.1	-0.1	0	0.1	-0.2	-0.3	-0.1	-0.4	-0.2	0	248192_at | ILL3 IAA-leucine-resistant (ILR1)-like 3 |
IAR3_JR3 | ILL5	65. At1g51760|At1g51780	IAR3/ILL5	0	0.8	0.8	0.9	0.2	0.3	-0.3	0.3	-0.5	0.3	0.2	0.3	256178_s_at | IAR3_JR3 peptidase M20/M25/M40 family protein |
ILL6	66. At1g44350	ILL6	0.4	1.2	2.7	3.5	1.8	1.6	0	0.7	0.2	0.6	1.2	0.9	245244_at | ILL6 IAA-leucine resistant (ILR)-like gene 6 |
Oxidation
DAO2	67. At1g14120	DAO2	-0.3	0.1	0.7	2.1	0.7	0.9	0	-0.5	-0.3	0.3	0.1	0.9	262608_at | 2-oxoglutarate (2OG) and Fe(II)-dependent oxygenase superfamily protein DAO1 |
DAO1	68. At1g14130	DAO1	-0.1	0.5	0.8	0.7	0.3	-0.1	-0.1	-0.1	-0.3	0	0.4	0.2	262653_at | 2-oxoglutarate (2OG) and Fe(II)-dependent oxygenase superfamily protein DAO2 |
Ester-conjugates synthesis
UGT74D1	69. At2g31750	UGT74D1	-0.2	-0.3	-0.8	-2.1	-1.6	-1.2	-0.3	-0.2	0.1	-1.1	-1.3	-0.9	263473_at | UDP-glucosyl transferase 74D1 |
UGT84B1	70. At2g23260	UGT84B1	0	0.8	-0.4	-0.1	-0.6	0.9	1.1	-0.1	-0.4	0.5	0.4	1.9	245068_at | UDP-glucosyl transferase 84B1 |
UGT74E2	71. At1g05680	UGT74E2	-0.1	0	3.9	5.6	7.2	6.4	0.6	1.6	1.7	1.7	3	2.2	263231_at | Uridine diphosphate glycosyltransferase 74E2 |
Methylation
IAMT1	72. At5g55250	IAMT1	0	-0.1	0.4	0.4	-0.4	-0.3	0	0	-0.2	-0.2	-0.5	-0.8	248104_at | IAA carboxylmethyltransferase 1 |
IBA to IAA conversion
IBR1_SDRA	73. At4g05530	IBR1	0	-0.2	-0.4	-0.4	0	-0.1	-0.1	-0.2	-0.2	0.1	0.1	0.4	255240_at | indole-3-butyric acid response 1 |
IBR10_ATECI2_ECHIB_ECI2	74. At4g14430	IBR10	0.1	0	-0.1	-0.6	0.2	0.2	0.1	0	0.3	0.6	0.3	0.4	245359_at | indole-3-butyric acid response 10 |
IBR5_DSPTP1E	75. At2g04550	IBR5	0	0	-0.3	-0.4	-0.3	0	0.1	0	0	0.2	0.2	0.4	263862_at | indole-3-butyric acid response 5 |
IBR3	76. At3g06810	IBR3	0	0.2	0.3	0.8	1.3	1.1	-0.2	0.2	0.5	1.2	1.6	1.7	258524_at | acyl-CoA dehydrogenase-related IBR3 |
ECH2	77. At1g76150	ECH2	-0.2	0	-0.3	-0.1	0.5	0.5	-0.3	0	0.4	0.8	0.9	0.9	261771_at | enoyl-CoA hydratase 2 |
Transport
AUX1_AtAUX1_MAP1_PIR1_WAV5	78. At2g38120	AUX1	0	0	-0.1	-0.1	-0.7	-0.6	-0.1	-0.4	-1.2	-1.1	-0.7	-0.4	267092_at | transmembrane amino acid transporter family protein AUX1 |
LAX1	79. At5g01240	LAX1	-0.2	-0.6	-1.1	-1.2	-0.4	-0.9	-0.2	-0.3	-0.3	-0.3	0.4	0.1	251133_at | LAX1 - like AUXIN RESISTANT 1 |
LAX2	80. At2g21050	LAX2	-0.1	0	-1.1	-0.9	-1.1	-2.3	0	0	-0.3	-0.4	-0.7	-1	264025_at | LAX2 - like AUXIN RESISTANT 2 |
LAX3	81. At1g77690	LAX3	-0.3	-0.7	-1	-1.1	-1.5	-1.4	-0.4	-0.9	-1.2	-1.8	-1.5	-1.1	259680_at | LAX3 - like AUX1 3 |
PIN1	82. At1g73590	PIN1	0.2	0.4	0.6	0.9	-0.2	-0.5	0	0	-0.3	-0.4	-0.4	-0.6	259845_at | PIN1 auxin efflux carrier family protein |
PIN2	83. At5g57090	PIN2	0.1	-0.1	-0.3	-0.3	-0.9	-0.5	0	0	-0.6	-1	-0.9	-0.7	247947_at | PIN2 auxin efflux carrier family protein |
PIN3	84. At1g70940	PIN3	0	0.3	1	1	0.7	0.4	-0.1	-0.1	-0.2	0.1	0.4	0.3	262263_at | PIN3 auxin efflux carrier family protein |
PIN4	85. At2g01420	PIN4	0.5	0.4	0.7	0.7	0.1	0.1	0.4	0.5	0.3	0	-0.1	-0.4	266300_at | PIN4 auxin efflux carrier family protein |
PIN5	86. At5g16530	PIN5	-0.1	-0.6	-1.2	-0.8	-1.4	-0.5	0.1	-0.7	-0.5	-0.6	-0.9	-0.3	250123_at | PIN5 auxin efflux carrier family protein |
PIN6	87. At1g77110	PIN6	0.2	-0.4	0	0.2	-0.1	0	0.6	-0.5	0.2	-0.2	0	0	264962_at | PIN6 auxin efflux carrier family protein |
PIN7	88. At1g23080	PIN7	0.3	0.3	-0.2	-0.5	0.2	-0.5	0	-0.2	-1	-1.2	0	-0.8	264900_at | PIN7 auxin efflux carrier family protein |
PIN8	89. At5g15100	PIN8	0.2	-0.8	-0.8	0	-1.9	-1.2	0.5	0	0	-0.3	0.1	0	246544_at | PIN8 auxin efflux carrier family protein |
TIR1	90. At3g62980	TIR1	0.5	0.8	-0.1	0	0.2	0	0.2	0.5	0	0.5	0.6	0.3	251199_at | TIR1 F-box/RNI-like superfamily protein |

## Sheet: Table S2
Table S2. qPCR primer list and corresponding amplification efficiencies as calculated by Ruijter et al. [69]
AGI	Annotation	Primer name	Primer sequence (5' → 3')			Primer efficiencya
At4g24670	TAR2	TAR2_fw	TTC ACT GCT TCA AAG AGC ACT GG			2.062 ± 0.011
		TAR2_rev	TCT GTC TTT CAC CAA AGC CCA TCC
At5g43890	YUC5	YUC5_fw	TCG TCC CGG GAA TTA AAC GGT TCT			1.953± 0.004
		YUC5_rev	CCG ATT TCC CTT TCC ACG CGT TT
At1g51760	IAR3	IAR3_fw	GCG GTG GTG CTT TCA ATG TGA TTC			1.942 ± 0.003
		IAR3_rev	GCT TGC CTT GTG ATA ACC TGC TC
At2g14960	GH3.1	GH3.1_fw	CGA TCG TCG CCA GCT TCT TTA C			1.934 ± 0.004
		GH3.1_rev	CCC GGC ACA TAC AAA TTC ATT ACG
At2g23170	GH3.3	GH3.3_fw	ACC GGA GAT TCA ACG TAT TGC C			1.905 ± 0.003
		GH3.3_rev	CAG AGC TTG TGA GGA ACT CTG TG
At5g13320	GH3.12	GH3.12_fw	TCG CTG GCT TGT ATA GGA TGA GAG			1.987 ± 0.006
		GH3.12_rev	ACT TAA ACT GAG GCG CGT TGT TG
At1g05680	UGT74E2	UGT74E2_fw	TTT CCC TTC GTT CCC GAT GCT G			2.152 ± 0.012
		UGT74E2_rev	TTC GGG TAT GAG GAC GAT TCG C
At1g14120	DAO2	DAO2_fw	CCA TAC ACA CAT TGC CGA ACA CG			1.942 ± 0.003
		DAO2_rev	GCT CCA TAT CGT AGC CAT GTC ACC
At5g57090	PIN2	PIN2_fw	TCA CGA CAA CCT CGC TAC TAA AGC			1.975 ± 0.005
		PIN2_rev	CGT CTT GGT CCA TTT CCA CAT GC
At2g01420	PIN4	PIN4_fw	ACA ACG TGG CAA CGG AAC AAT C			1.930 ± 0.003
		PIN4_rev	GCC GAT ATC ATC ACC ACC ACT C
At4g34270	TIP41-like	TIP41-like_fw	GTG AAA ACT GTT GGA GAG AAG CAA			2.019 ± 0.004
		TIP41-like_rev	TCA ACT GGA TAC CCT TTC GCA
a Primer efficiency as Mean ± SE. n=60
